# Supplementary material for: A Comparative Study on Changes in Protein, Lipid and Meat-Quality Attributes of Camel Meat, Beef and Sheep Meat (Mutton) during Refrigerated Storage
Source: Animals (Basel). 2023 Mar 2;13(5):904. doi: 10.3390/ani13050904 (PMC10000245; doi:10.3390/ani13050904)
Supplement: Supplementary file 1 [file animals-13-00904-s001.zip]

Archive with 1 entries (1 files):
- animals-2118697-supplementary.pdf
